# Supplementary material for: Genome-Wide Identification of BES1 Gene Family in Six Cucurbitaceae Species and Its Expression Analysis in Cucurbita moschata
Source: Int J Mol Sci. 2023 Jan 24;24(3):2287. doi: 10.3390/ijms24032287 (PMC9916444; doi:10.3390/ijms24032287)
Supplement: Supplementary file 1 [file ijms-24-02287-s001.zip]

Archive with 3 entries (3 files):
- File S1. the average threshold cycle of  qPCR .txt
- supplementary Figtures.pdf
- supplementary Tables.pdf
