# Supplementary material for: Genome-Wide Identification of BES1 Gene Family in Six Cucurbitaceae Species and Its Expression Analysis in Cucurbita moschata
Source: Int J Mol Sci. 2023 Jan 24;24(3):2287. doi: 10.3390/ijms24032287 (PMC9916444; doi:10.3390/ijms24032287)
Supplement: Supplementary file 1 [file ijms-24-02287-s001.zip › File S1. the average threshold cycle of qPCR .txt]

File S1：The average threshold cycle of qPCR

The average threshold cycle of CmoBES1 genes in different organs
	
Root:
	BES1-1	BES1-2	BES1-3	BES1-4	BES1-5	BES1-6	BES1-7	BES1-8	BES1-9	BES1-10	BES1-11	BES1-12	BES1-13
β-actin	20.84	20.84	20.84	20.84	20.18	20.84	20.84	20.84	20.84	20.84	18.55	18.55	18.55
	20.67	20.67	20.67	20.67	20.05	20.67	20.67	20.67	20.67	20.67	18.5	18.5	18.5
	20.66	20.66	20.66	20.66	20.18	20.66	20.66	20.66	20.66	20.66	18.62	18.62	18.62
ComBES1	25.34	25.83	23.3	25.83	28.82	28.36	24.81	26.46	32.98	26.18	22.32	26.08	29.21
	25.16	25.69	23.3	26.02	29.05	28.65	24.84	26.47	33.4	26.07	22.31	26.18	28.99
	25.26	25.64	23.29	25.96	29.06	28.39	25.09	26.45	32.34	26.13	22.31	26.14	29.26

Stem:							
	BES1-1	BES1-2	BES1-3	BES1-4	BES1-5	BES1-6	BES1-7	BES1-8	BES1-9	BES1-10	BES1-11	BES1-12	BES1-13
β-actin	20.94	20.94	20.94	20.94	20.94	20.94	20.94	20.94	20.94	20.94	19.11	19.11	19.11
	20.81	20.81	20.81	20.81	20.81	20.81	20.81	20.81	20.81	20.81	19.06	19.06	19.06
	20.78	20.78	20.78	20.78	20.78	20.78	20.78	20.78	20.78	20.78	19.2	19.2	19.2
ComBES1	25.41	24.85	23.19	25.16	30.46	29.79	25.64	25.16	34.34	27.84	24.05	29.06	31.79
	25.43	24.75	23.16	25.38	30.72	29.5	26.59	25.22	34.32	28.42	23.96	28.99	31.94
	25.49	24.55	22.79	25.19	30.74	29.36	25.46	25.02	33.54	28.04	24.05	28.95	31.68

Leaf:													
	BES1-1	BES1-2	BES1-3	BES1-4	BES1-5	BES1-6	BES1-7	BES1-8	BES1-9	BES1-10	BES1-11	BES1-12	BES1-13
β-actin	21.3	21.3	21.3	21.3	20.18	20.18	20.18	20.18	20.65	20.65	20.65	20.65	20.65
	21.36	21.36	21.36	21.36	20.05	20.05	20.05	20.05	20.51	20.51	20.51	20.51	20.51
	21.29	21.29	21.29	21.29	20.18	20.18	20.18	20.18	20.63	20.63	20.63	20.63	20.63
ComBES1	25.14	25.83	23.3	25.83	28.82	28.36	24.84	26.46	32.98	26.18	24.46	30.16	32.34
	25.61	25.69	23.3	26.02	29.05	28.65	24.81	26.47	33.4	26.07	24.26	30.11	31.9
	25.13	25.64	23.29	25.96	29.06	28.39	25.09	26.45	32.34	26.13	24.42	30.15	31.93


 The  average threshold cycle  of CmoBES1 genes under hormone and stress treatments.
									
	CK	cold	salt	ABA	GA	SA		CK	BL	MeJA		CK	IAA	drought
β-actin	21.36	20.16	21.39	19.61	18.84	18.62	β-actin	20.53	21.42	20.54	β-actin	20.16	19.3	20.32
	21.3	20.16	21.4	19.43	18.77	18.51		20.14	21.37	20.52		20.08	19.3	20.28
	21.29	20.2	21.36	19.41	18.98	18.58		20.08	21.28	20.52		20.13	19.3	20.34
BES1-1	25.61	24.38	24.99	24.27	23.01	24.36	BES1-1	23.29	24.28	23.76	BES1-1	24.62	23.56	24.52
	25.14	24.15	25.12	24.22	23.01	24.33		23.05	24.12	23.49		24.39	23.5	24.51
	25.13	24.55	24.88	24.14	23.14	24.45		23.04	24.04	23.14		24.86	23.73	24.69
												
												
	CK	cold	salt	drought	ABA	IAA	GA	SA		CK	BL	MeJA
β-actin	21.3	20.16	21.39	21.81	19.61	19.52	18.84	18.62	β-actin	20.53	21.42	20.54
	21.36	20.16	21.4	21.82	19.43	19.56	18.77	18.51		20.14	21.37	20.52
	21.29	20.2	21.36	21.8	19.41	19.72	18.98	18.58		20.08	21.28	20.52
BES1-2     25.83	26.64	25.54	26.23	23.71	23.73	21.85	23.68	BES1-2	24.84	26.03	25.6
	25.69	26.76	25.43	26.07	23.58	23.74	21.68	23.64		24.83	25.98	25.44
	25.64	26.45	25.29	26.08	23.45	23.73	21.95	23.83		24.71	25.66	25.35

												
	CK	cold	salt	drought	ABA	IAA	GA	SA		CK	BL	MeJA
β-actin	21.3	20.16	21.39	21.81	19.61	19.52	18.98	18.62	β-actin	20.53	21.42	20.54
	21.36	20.16	21.4	21.82	19.43	19.56	18.84	18.51		20.14	21.37	20.52
	21.29	20.2	21.36	21.8	19.41	19.72	18.77	18.58		20.08	21.28	20.52
BES1-3	23.3	22.14	22.74	22.71	20.58	20.99	20.95	20.78	BES1-3	21.89	24.48	21.9
	23.3	21.91	22.8	22.79	20.54	21.24	20.43	20.65		21.75	24.41	21.9
	23.29	22.22	22.62	22.63	20.45	21.41	20.4	20.52		21.55	24.36	21.81

												
	CK	cold	salt	drought	ABA	IAA	GA	SA		CK	BL	MeJA
β-actin	21.3	20.16	21.39	21.81	19.61	19.52	18.84	18.62	β-actin	20.53	21.42	20.54
	21.36	20.16	21.4	21.82	19.43	19.56	18.77	18.51		20.14	21.37	20.52
	21.29	20.2	21.36	21.8	19.41	19.72	18.98	18.58		20.08	21.28	20.52
BES1-4	25.83	24.48	25.39	25.59	24.09	23.23	23.13	23.51	BES1-4	24.67	26.52	24.45
	26.02	24.51	25.27	25.61	24.11	23.24	23.16	23.53		24.66	26.34	24.46
	25.96	24.56	25.27	25.68	24.1	23.28	23.18	23.64		24.61	26.28	24.43

												
	CK	cold	salt	drought	ABA	IAA	GA	SA		CK	BL	MeJA
β-actin	20.18	19.27	20.28	20.46	19.5	19.81	19.01	18.83	β-actin	19.65	20.92	20.37
	20.05	19.12	20.34	20.34	19.4	19.71	19.13	18.61		19.67	20.87	20.21
	20.18	19.24	20.24	20.49	19.57	19.72	19.12	18.72		19.64	20.72	20.16
BES1-5	29.05	28.82	28.53	29.04	29.11	27.85	27.22	28.8	BES1-5	28.59	30.26	28.3
	28.82	27.81	28.74	29.12	29.08	27.8	27.21	28.21		28.62	30.2	28.28
	29.06	28.71	28.42	29.3	29.29	27.85	27.13	27.99		28.4	30.21	28
																			
												
	CK	cold	salt	drought	ABA	IAA	GA	SA		CK	BL	MeJA
β-actin	20.18	19.27	20.28	20.46	19.5	19.81	19.01	18.83	β-actin	19.65	20.92	20.37
	20.05	19.12	20.34	20.34	19.4	19.71	19.13	18.61		19.67	20.87	20.21
	20.18	19.24	20.24	20.49	19.57	19.72	19.12	18.72		19.64	20.72	20.16
BES1-6	28.36	27.93	27.45	28.18	27.87	27.73	27.13	28.45	BES1-6	28.21	28.29	27.57
	28.65	27.95	27.61	28.12	27.73	27.41	27.14	28.84		28.19	28.18	27.53
	28.39	27.8	27.52	28.19	27.88	27.49	27.22	28.3		28.13	27.99	27.37


	CK	cold	salt	drought	ABA	IAA	GA	SA		CK	BL	MeJA
β-actin	20.18	19.27	20.28	20.46	19.5	19.81	19.01	18.83	β-actin	19.65	20.92	20.37
	20.05	19.12	20.34	20.34	19.4	19.71	19.13	18.61		19.67	20.87	20.21
	20.18	19.24	20.24	20.49	19.57	19.72	19.12	18.72		19.64	20.72	20.16
BES1-7	24.84	23.17	24.56	24.46	23.48	24.05	23.37	24.08	BES1-7	24.19	25.6	23.61
	24.81	22.83	24.76	24.4	23.4	23.3	23.43	23.57		24.16	25.47	23.59
	25.09	23.13	24.45	24.5	23.59	23.66	23.38	23.78		24.13	25.41	23.6


	CK	cold	salt	drought	ABA	IAA	GA	SA		CK	BL	MeJA
β-actin	20.18	19.27	20.28	20.46	19.5	19.81	19.01	18.83	β-actin	19.65	20.92	20.37
	20.05	19.12	20.34	20.34	19.4	19.71	19.13	18.61		19.67	20.87	20.21
	20.18	19.24	20.24	20.49	19.57	19.72	19.12	18.72		19.64	20.72	20.16
BES1-8	26.46	26.02	26.14	26.27	26.33	25.36	25.59	26.39	BES1-8	26.29	26.97	26.02
	26.45	26.02	26.08	26.35	26.34	25.37	25.42	26.14		26.56	26.95	26.02
	26.47	26.09	26.05	26.53	26.33	25.4	25.35	26.4		26.25	26.71	25.89


	CK	cold	salt	drought	ABA	IAA	GA	SA		CK	BL	MeJA
β-actin	20.65	19.78	20.84	21.17	19.51	19.68	19.07	18.53	β-actin	20.21	21.29	20.87
	20.51	19.78	20.87	21.3	19.4	19.68	19.09	18.52		20.02	21.16	20.65
	20.63	19.82	20.64	21.27	19.66	19.67	19.08	18.54		20.01	21.05	20.6
BES1-9	33.4	31.29	33.1	32.26	32.37	31.4	31.83	32.24	BES1-9	31.92	33.71	31.7
	32.34	30.63	33.17	32.19	32.38	31.57	31.07	32.63		30.82	33.32	31.53
	32.98	30.83	32.06	33.17	32.05	31.57	31.3	32.18		30.65	31.63	31.09


	CK	cold	salt	drought	ABA	IAA	GA	SA		CK	BL	MeJA
β-actin	20.65	19.78	20.84	21.17	19.51	19.68	19.07	18.53	β-actin	20.21	21.29	20.87
	20.51	19.78	20.87	21.3	19.4	19.68	19.09	18.52		20.02	21.16	20.65
	20.63	19.82	20.64	21.27	19.66	19.67	19.08	18.54		20.01	21.05	20.6
BES1-10	26.18	25.1	26.05	25.73	24.16	25.85	25.2	24.04	BES1-10	25.24	26.21	24.23
	26.07	25.2	26.07	26.17	24.09	26.46	25.21	24.24		25.1	26.11	24.2
	26.13	25.65	25.81	25.97	24.11	25.83	25.31	24.28		25.03	26.07	24


	CK	cold	salt	drought	ABA	IAA	GA	SA		CK	BL	MeJA
β-actin	20.65	19.78	20.84	21.17	19.51	19.68	19.07	18.53	β-actin	20.21	21.29	20.87
	20.51	19.78	20.87	21.3	19.4	19.68	19.09	18.52		20.02	21.16	20.65
	20.63	19.82	20.64	21.27	19.66	19.67	19.08	18.54		20.01	21.05	20.6
BES1-11	24.26	24.09	23.88	24.08	22.48	22.92	21.99	22.54	BES1-11	23.62	23.98	22.39
	24.42	23.87	24.1	24.11	22.37	23.05	23.02	22.36		23.5	23.88	22.34
	24.46	24.08	23.92	24.1	22.24	23.25	22.91	22.47		23.35	23.64	22.31


	CK	cold	salt	drought	ABA	IAA	GA	SA		CK	BL	MeJA
β-actin	20.65	19.78	20.84	21.17	19.51	19.68	19.07	18.53	β-actin	20.21	21.29	20.87
	20.51	19.78	20.87	21.3	19.4	19.68	19.09	18.52		20.02	21.16	20.65
	20.63	19.82	20.64	21.27	19.66	19.67	19.08	18.54		20.01	21.05	20.6
BES1-12	30.16	31.3	31.12	30.11	28.14	29	28.21	30.36	BES1-12	30.21	30.8	29.95
	30.11	31.34	30.28	30.56	28.34	29.05	28.56	30.74		30.14	30.8	29.94
	30.15	31.39	30.29	30.53	28.37	29.45	28.58	30.15		30.11	30.51	29.54

	CK	cold	salt	drought	ABA	IAA	GA	SA		CK	BL	MeJA
β-actin	20.65	19.78	20.84	21.17	19.51	19.68	19.07	18.53	β-actin	20.21	21.29	20.87
	20.51	19.78	20.87	21.3	19.4	19.68	19.09	18.52		20.02	21.16	20.65
	20.63	19.82	20.64	21.27	19.66	19.67	19.08	18.54		20.01	21.05	20.6
BES1-13	32.34	31.37	31.75	31.32	31.26	31.21	30.63	32.03	BES1-13	33.05	32.86	31.53
	31.9	31.06	31.32	32.76	31.31	31.14	31.16	31.44		32.94	32.57	31.37
	31.93	31.64	31.16	32.06	31.89	31.15	30.81	31.06		32.6	32.4	31.33
